# Supplementary material for: Lateralization and Distalization Shoulder Angles in Reverse Shoulder Arthroplasty: Are They Still Reliable and Accurate in All Patients and for All Prosthetic Designs?
Source: J Clin Med. 2025 Feb 19;14(4):1393. doi: 10.3390/jcm14041393 (PMC11856366; doi:10.3390/jcm14041393)
Supplement: Supplementary file 1 [file jcm-14-01393-s001.zip]

Archive with 1 entries (1 files):
- jcm-3480242-supplementary.pdf
